# Supplementary material for: Synergistic Effect of β-Lapachone and Aminooxyacetic Acid on Central Metabolism in Breast Cancer
Source: Nutrients. 2022 Jul 22;14(15):3020. doi: 10.3390/nu14153020 (PMC9331106; doi:10.3390/nu14153020)
Supplement: Supplementary file 1 [file nutrients-14-03020-s001.zip]

Archive with 1 entries (1 files):
- nutrients-1820323-supplementary.pdf
